# Supplementary material for: Two-tiered enforcement of high-fidelity DNA ligation
Source: Nat Commun. 2019 Nov 28;10:5431. doi: 10.1038/s41467-019-13478-7 (PMC6882888; doi:10.1038/s41467-019-13478-7)
Supplement: Supplementary file 4 — Source Data [file 41467_2019_13478_MOESM4_ESM.xlsx]

## Sheet: figure 3a
Figure 3a- uncropped gel

## Sheet: figure 3b
Low Mg 8oxoGC Dep	WT								Low Mg 8oxoGC Dep	E346A/E592A
	Rep 1	Rep 2	Rep 3	Rep 4	Average	SD				Rep 1	Rep 2	Rep 3	Rep 4	Average	SD
kcat/KM (M-1s-1)	58854.9	48232	51358.2	63575.5	55505.1	6050.79			kcat/KM (M-1s-1)	1.07035e+06	1.95433e+06	1.94253e+06	1.27574e+06	1.56074e+06	394455
Low Mg 8oxoGA Dep	WT								Low Mg 8oxoGA Dep	E346A/E592A
	Rep 1	Rep 2	Rep 3	Rep 4	Rep 5	Average	SD			Rep 1	Rep 2	Rep 3	Rep 4	Average	SD
kcat/KM (M-1s-1)	1.30831e+06	1.56098e+06	1.80033e+06	2.00075e+06	1.38078e+06	1.61023e+06	258791		kcat/KM (M-1s-1)	8.76864e+06	1.13258e+07	2.34989e+07	3.37442e+07	1.93344e+07	1.00095e+07
LowMg 28mer Dep	WT								LowMg 28mer Dep	E346A/E592A
	Rep 1	Rep 2	Rep 3	Rep 4	Rep 5	Average	SD			Rep 1	Rep 2	Rep 3	Average	SD
kcat/KM (M-1s-1)	6.78097e+06	4.7316e+06	5.33517e+06	4.35867e+06	6.27689e+06	5.49666e+06	912649		kcat/KM (M-1s-1)	5.27713e+07	7.05524e+07	5.68524e+07	6.00587e+07	7.60491e+06

## Sheet: figure 3c
LIG1WT									LIG1E346A/E592A
	Fraction Abortive Ligation								Fraction Abortive Ligation
	Rep 1	Rep 2	Rep 3	Rep 4	Rep 5	Avg	SD		Rep 1	Rep 2	Rep 3	Rep 4	Rep 5	Rep 6	Rep 7	Avg	SD
C:G	0.000401	0.024498	0.0135307	-	-	0.0128099	0.00985075		4.74e-05	0.000205	5.43e-06	-	-	-	-	8.59433e-05	8.59117e-05
8oxoG:A	0.65555	0.785714	0.786659	0.791018	0.519461	0.70768	0.10716		0.015065	0.019565	0.030535	0.047552	0.022464	0.031503	0.036137	0.0289744	0.0102096
8oxoG:C	0.972723	0.997511	0.968706	0.966817	-	0.976439	0.0123513		0.532609	0.612464	0.574803	0.545944	0.506053	0.358816	0.47686	0.515364	0.075848

## Sheet: figure 3d
C:G		WT - Product (nM)							WT - Intermediate (nM)								EE/AA - Product (nM)				EE/AA - Intermediate (nM)
	Time (s)	Rep 1	Rep 2	Rep 3	Rep 4	Rep 5	Rep 6	Rep 7	Rep 1	Rep 2	Rep 3	Rep 4	Rep 5	Rep 6	Rep 7	Time (s)	Rep 1	Rep 2	Rep 3	Rep 4	Rep 1	Rep 2	Rep 3	Rep 4
	0.005	0.666538	0.695918	0.609738	0.645801	1.27025	2.24021	2.38917	0.423903	1.21018	0.185569			0.164066	0.481503	0.005	1.96044	3.06381	1.49149	2.2195	1.47561	0.736198	11.2219	2.82557
	0.01				1.04875	0.914151	2.97411	2.38314				2.08973	3.20098	1.97623	1.69762	0.05	7.30347	7.38631	5.37389	4.54881	23.6529	14.438	31.062	19.2815
	0.04				2.80061	2.62321	4.27693	3.35243				13.1893	13.5648	8.88974	9.77662	0.1	11.4884	11.2513	9.94731	11.592	29.4971	23.9282	37.3781	31.1684
	0.05	1.69242	1.36453	2.88493					12.9854	17.6747	4.41533					0.2	22.6824	25.0972	21.1687	24.6053	29.9273	28.7058	38.5962	31.5412
	0.1	3.96613	2.4105	6.09507					20.0052	23.7866	11.1754					0.6	55.0376	58.5716	52.349		13.2566	15.7398	20.7338
	0.2	13.0295	9.22886	14.5623	19.1938	19.3706	21.5042	21.2391	29.3551	30.4705	19.6208	29.2243	29.5788	22.4361	23.4584	1	68.1546	67.0896	65.9926		7.21337	6.66058	8.837
	0.6				54.6643	55.609	58.0155	56.9076				14.7467	14.1999	10.9194	10.7873	5	74.2889	72.4433	75.3516	76.3152	2.81439	2.73654	0.835095	0.629035
	0.8				64.005	63.6377	66.5799	64.6104				8.57671	9.16485	5.71216	6.03939	0.4				46.6594				21.9583
	1.6				73.9849	73.1112	74.0855	74.4166				1.81947	1.72715	1.10742	0.982373	0.8				67.5613				7.25633
	10	72.0067	76.8098	76.531					0.805983	1.04043	0.524848					1.6				72.2467				3.20432
8oxoG:A		WT - Product (nM)			WT - Intermediate (nM)			EE/AA - Product (nM)			EE/AA - Intermediate (nM)
	Time (s)	Rep 1	Rep 2	Rep 3	Rep 1	Rep 2	Rep 3	Rep 1	Rep 2	Rep 3	Rep 1	Rep 2	Rep 3
	0.2	0.535286			19.5856			0.535286			19.5856
	0.4	1.21417			26.3286			1.21417			26.3286
	0.5		5.39015	2.08038		27.9196	22.0024		1.92051	2.1027		29.2725	26.4428
	0.8	3.70103			35.9008			3.70103			35.9008
	2		10.9941	7.44806		44.9876	45.0003		14.7672	14.3747		42.9422	41.9396
	5		19.7684	17.5496		45.5276	47.7567		37.4046	35.5069		30.5829	32.3889
	6	39.6442			28.3666			39.6442			28.3666
	10		34.8309	31.8739		35.3402	37.7775		54.7842	55.9935		17.1768	16.4416
	20		52.5393	50.7307		20.4942	21.3158	66.7925	68.5241	69.1447	6.68999	6.16511	5.65152
	40	71.9663			2.66674			71.9663			2.66674
	80		71.8198	70.3578		3.98639	4.66812		74.8625	74.6769		1.53516	1.3627
8oxoG:C		WT - Product (nM)								WT - Intermediate (nM)									EE/AA - Product (nM)				EE/AA - Intermediate (nM)
	Time (s)	Rep 1	Rep 2	Rep 3	Rep 4	Rep 5	Rep 6	Rep 7	Rep 8	Rep 1	Rep 2	Rep 3	Rep 4	Rep 5	Rep 6	Rep 7	Rep 8	Time (s)	Rep 1	Rep 2	Rep 3	Rep 4	Rep 1	Rep 2	Rep 3	Rep 4
	10						0.894836	1.2896	0.9812						11.1237	13.3135	11.3478	10				1.63588				10.1436
	15				0.829342	0.91086							11.3057	12.4786				20	1.1662	1.18247	2.15823		10.157	16.1295	12.9755
	30	2.62207	2.61417	2.63493	2.04081	2.3843	2.43615	4.1264	2.92048	20.2641	19.559	21.4143	19.8917	19.8901	19.0482	22.3137	23.8434	30				3.34262				22.1734
	60	5.21231	6.66976	8.3151	7.23549	7.20714	9.73272	13.0959	9.78064	27.801	27.628	28.3873	27.9229	27.5574	26.8157	28.6321	33.1537	60	3.18903	5.02813	5.83836	9.72894	25.8528	29.7197	27.537	30.8418
	120				20.9346	21.3094	29.8668	34.1854	26.0407				28.4036	27.9951	23.6632	22.4474	31.3553	120	10.5376	14.8636	15.2173	26.0452	37.4997	36.385	33.0225	30.9131
	300	43.188	52.8894	55.9793	54.332	54.203	64.518	67.6084	57.4965	20.4646	12.6261	11.0049	11.7566	11.7566	6.05461	5.11296	13.1884	300	36.2805	44.1082	49.0907	58.4827	29.5806	24.4043	18.4607	13.3095
	600	69.3816	71.1376	72.0117	72.346	72.6773	75.5502	75.8592	73.4289	4.16745	3.27855	2.71713	2.76447	2.61085	1.15818	1.1244	3.03296	600	61.1481	66.7127	68.6198	74.0385	12.4399	8.28149	5.87787	2.8194
	1200	75.1408	75.5115	74.963	75.3877	75.7319	75.5035	77.0654	75.7638	1.70525	1.25828	1.48246	0.946766	0.843374	1.38048	0.67088	1.37304	1200	74.6838	76.5025	75.4178	75.9043	2.51225	1.48581	1.50123	0.954499
	2400	75.4105	76.5168	75.7901						1.44142	0.897744	1.18762						1800	76.7384	77.1533	76.0804		1.10144	1.23537	1.28956
	3600	75.3171	76.6471	76.2848						1.50253	0.981414	0.975883						3600	77.2544	77.4611	76.7167		0.884127	0.826027	1.12792
	7200	74.5524	77.3384	77.1465						1.3326	0.686125	0.684621
	10800	75.5656	77.2715	76.2445						1.3964	0.801431	1.34786
	14400	75.5466	77.0089	76.9366						1.76455	0.954245	0.970723

## Sheet: figure 3e
ktransfer (s-1)	LIG1WT												LIG1E346A/E592A
	Rep 1	Rep 2	Rep 3	Rep 4	Rep 5	Rep 6	Rep 7	Rep 8	Average	SD			Rep 1	Rep 2	Rep 3	Rep 4	Average	SD
C:G	4	2.4	4.4	-	-	-	-	-	3.6	0.864099		C:G	5	7.7	9.8	-	7.5	1.96469
8oxoG:A	0.83	0.82	0.67	-	-	-	-	-	0.773333	0.0731817		8oxoG:A	1.2	1	0.84	-	1.01333	0.147271
8oxoG:C	0.0095	0.0098	0.011	0.0097	0.0098	0.0112	0.013	0.014	0.011	0.0015756		8oxoG:C	0.0079	0.0097	0.0092	0.013	0.00995	0.00187949

## Sheet: figure 3f
kseal (s-1)	LIG1WT												LIG1E346A/E592A
	Rep 1	Rep 2	Rep 3	Rep 4	Rep 5	Rep 6	Rep 7	Rep 8	Average	SD			Rep 1	Rep 2	Rep 3	Rep 4	Average	SD
C:G	2.8	3.5	3	-	-	-	-	-	3.1	0.294392		C:G	4.1	4.3	2.7	-	3.7	0.711805
8oxoG:A	0.06	0.08	0.073	-	-	-	-	-	0.071	0.00828654		8oxoG:A	0.16	0.18	0.19	-	0.176667	0.0124722
8oxoG:C	0.0054	0.0073	0.0078	0.0078	0.0079	0.012	0.012	0.0077	0.0084875	0.00216589		8oxoG:C	0.0039	0.0048	0.0061	0.0082	0.00575	0.00161632

## Sheet: figure 4a
	Fraction Substrate
time (s)	EE/AA			EE/AA + APTX			WT			WT + APTX
	Rep 1	Rep 2	Rep 3	Rep 1	Rep 2	Rep 3	Rep 1	Rep 2	Rep 3	Rep 1	Rep 2	Rep 3
300	0.950791	0.950154	0.96222	0.971303	0.973203	0.977246	0.942451	0.947863	0.949426	0.993328	0.992444	0.996179
900	0.874341	0.868653	0.899953	0.940262	0.944617	0.949538	0.840281	0.864275	0.857953	0.993671	0.994318	0.994841
1800	0.761868	0.759104	0.813227	0.892674	0.896405	0.906875	0.691996	0.731457	0.735991	0.992531	0.992092	0.992635
2700	0.645667	0.652601	0.735455	0.839764	0.854986	0.86697	0.548962	0.622127	0.625051	0.990369	0.989929	0.989984
3600	0.558558	0.545827	0.664485	0.803841	0.81077	0.825587	0.451942	0.52445	0.513439	0.981274	0.986398	0.988212

## Sheet: figure 4b
	Suppressed Ligation (%)
	WT LIG1								EE/AA LIG1
	Rep 1	Rep 2	Rep 3	Rep 4	Rep 5	Rep 6	Rep 7	Rep 8	Rep 1	Rep 2	Rep 3	Rep 4	Rep 5	Rep 6	Rep 7	Rep 8
C:G	6.38459	22.1424	20.6865	18.6059	7.97047	12.0308	5.77033	-24.9239	5.59846	19.451	12.3557	9.2091	1.75795	-6.56527	-5.18816	-
8oxoG:A	52.1001	54.192	44.4062	39.387	52.8394	34.0659	43.7086	16.0494	-7.52977	-0.06647	2.77885	14.4533	16.5615	-3.9398	7.50105	11.6854
8oxoG:C	97.7828	98.4285	98.112	87.405	95.7813	72.7241	75.9716	89.1413	56.9767	59.491	49.1022	20.8047	46.8479	47.3858	51.0745	51.4075

## Sheet: figure 4d
	WT - Product (nM)			WT - Intermediate (nM)			EE/AA - Product (nM)				EE/AA - Intermediate (nM)
Time (s)	Rep 1	Rep 2	Rep 3	Rep 1	Rep 2	Rep 3	Rep 1	Rep 2	Rep 3	Rep 4	Rep 1	Rep 2	Rep 3	Rep 4
20	0.897006	1.10874	0.211083	14.7141	6.54169	9.63944	1.89267	2.00998	1.53642	1.77638	15.1266	13.6844	11.974	12.484
30	1.14142	1.23561	0.474016	19.6129	13.3982	17.6685	2.77393	2.47813	2.2628	2.72619	23.6979	22.4722	20.5399	22.0869
60	2.08619	2.02625	2.36599	29.4493	25.1331	30.1248	6.88104	8.07478	6.50779	5.29406	33.3835	33.29	31.5863	33.6367
150	7.27153	6.29945	5.47836	50.1572	47.1854	50.373	25.2411	26.7081	24.1511	18.5076	36.7574	35.9697	36.443	42.2039
300	14.2594	14.6015	13.9238	55.3362	55.1998	56.2147	48.2664	48.8216	47.926	38.0948	22.2891	23.1182	23.078	32.4888
600	31.4938	30.0446	29.3522	42.1502	44.5613	45.2432	67.7448	68.7183	68.363	59.2228	6.71558	7.58653	7.5572	15.3567
1200	52.9206	52.7554	52.5215	21.8429	23.4005	23.9524	73.8342	75.6707	75.7675	73.5319	2.02483	1.77632	1.53336	3.75625
2400	71.153	70.0063	72.2995	5.02532	6.86562	5.40382	74.5091	76.2114	75.5597	75.032	1.47298	1.44042	1.97347	2.60417
3600		75.0255	76.5877		2.52119	2.0477		76.4945	77.3725	74.8234		1.18674	0.973811	1.96256
7200		72.0762	76.9935		4.6872	1.22963		76.609	75.9397	76.3243		1.3505	1.81966	1.16606

## Sheet: figure 4e
	WT - Product (nM)			WT - Intermediate (nM)			EE/AA - Product (nM)				EE/AA - Intermediate (nM)
Time (s)	Rep 1	Rep 2	Rep 3	Rep 1	Rep 2	Rep 3	Rep 1	Rep 2	Rep 3	Rep 4	Rep 1	Rep 2	Rep 3	Rep 4
20	0.853721	0.873677	1.2875	14.6146	5.79929	8.3407	1.1936	1.48791	1.12179	3.171	10.8111	13.7984	10.5098	12.5972
30	1.31296	0.894882	1.63711	21.9392	11.8112	15.2078	1.71182	2.37368	1.92543	2.84457	17.7288	22.0808	20.2131	22.1444
60	2.29363	1.72293	1.99177	30.9996	23.3395	28.0816	2.83379	6.27106	5.42388	5.78798	28.0825	33.7931	31.9531	34.5849
150	6.81122	4.32418	3.07442	54.905	47.266	51.5519	9.63691	17.6151	17.0082	14.1062	44.8982	45.7856	44.6765	48.9523
300	9.56664	7.74095	5.10571	64.1489	63.127	66.7883	17.4805	24.7974	25.4584	21.2808	51.9796	49.5343	48.3157	51.9838
600	11.0357	9.16115	6.0162	65.4277	66.5325	70.6421	22.3476	27.1496	28.0481	23.7249	53.1354	50.5323	49.0214	53.2244
1200	11.6838	9.12738	6.18691	65.0756	68.4226	71.6797	25.8258	27.4482	28.4851	23.7924	50.6393	50.5492	49.2011	53.8523
2400	11.5265	9.39891	6.25532	65.1284	68.6246	71.7498	30.9794	28.7216	29.2773	24.6119	45.7148	49.6856	48.4763	52.8718
3600		9.4913	6.64385		68.7228	71.6325		29.7984	30.6863	25.6925		48.6039	47.6616	52.2565
7200		9.96857	8.01318		68.0836	69.8228		33.73	34.4336	27.8061		44.8248	44.1124	50.3714

[truncated: 29 more sheets: figure 4f, figure 6, Supplementary Figure 1a, Supplementary Figure 1b, Supplementary Figure 1c, Supplementary Figure 2a, Supplementary Figure 2b, Supplementary Figure 3a, Supplementary Figure 3b, Supplementary Figure 3c, Supplementary Figure 4a, Supplementary Figure 4b, Supplementary Figure 4c, Supplementary Figure 6a, Supplementary Figure 6b, Supplementary Figure 7a, Supplementary Figure 7b, Supplementary Figure 7c, Supplementary Figure 7d, Supplementary Figure 8a  …]
